# Supplementary material for: Missense Variants in COL4A1/2 Are Associated with Cerebral Aneurysms: A Case Report and Literature Review
Source: Neurol Int. 2024 Feb 1;16(1):226–38. doi: 10.3390/neurolint16010015 (PMC10892350; doi:10.3390/neurolint16010015)
Supplement: Supplementary file 1 [file neurolint-16-00015-s001.zip]

Archive with 1 entries (1 files):
- neurolint-2790730-supplementary.pdf
